# Supplementary material for: Differential contribution of transcriptomic regulatory layers in the definition of neuronal identity
Source: Nat Commun. 2021 Jan 12;12:335. doi: 10.1038/s41467-020-20483-8 (PMC7804943; doi:10.1038/s41467-020-20483-8)
Supplement: Supplementary file 2 — Supplementary Data 1 [file 41467_2020_20483_MOESM2_ESM.xlsx]

## Sheet: Hippocampus Samples
File_Name	Neuron_type	Region	Area	Depth	PMID
Ca3d-Hippocampus-SRP056666-32-32	Pyramidal cells	CA3	Dorsal CA3	331979488	26777276
Ca3d-Hippocampus-SRP056666-32-34	Pyramidal cells	CA3	Dorsal CA3	329679304	26777276
Ca3v-Hippocampus-SRR2229935	Pyramidal cells	CA3	Ventral CA3	185105524	26777276
Ca3v-Hippocampus-SRR2229936	Pyramidal cells	CA3	Ventral CA3	188023540	26777276
Ca3v-Hippocampus-SRR2229937	Pyramidal cells	CA3	Ventral CA3	217957740	26777276
Deep-Hippocampus-SRP056666-29-30-31	Pyramidal cells	CA1	Deep/Intermediate CA1	334430736	26777276
Distal-Hippocampus-SRR2229923	Pyramidal cells	CA1	Distal CA1	200221684	26777276
Distal-Hippocampus-SRR2229924	Pyramidal cells	CA1	Distal CA1	191088660	26777276
Distal-Hippocampus-SRR2229925	Pyramidal cells	CA1	Distal CA1	165686796	26777276
Dorsal-Hippocampus-SRR2229911	Pyramidal cells	CA1	Dorsal CA1	199568020	26777276
Dorsal-Hippocampus-SRR2229912	Pyramidal cells	CA1	Dorsal CA1	225713696	26777276
Dorsal-Hippocampus-SRR2229913	Pyramidal cells	CA1	Dorsal CA1	181844176	26777276
intermediate-Hippocampus-SRP056666-14-15-16	Pyramidal cells	CA1	Deep/Intermediate CA1	188875416	26777276
Proximal-Hippocampus-SRP056666-20-21	Pyramidal cells	CA1	Proximal CA1	340158072	26777276
Proximal-Hippocampus-SRR2229922	Pyramidal cells	CA1	Proximal CA1	237751420	26777276
Superficial-Hippocampus-SRR2229926	Pyramidal cells	CA1	Superficial CA1	194346056	26777276
Superficial-Hippocampus-SRR2229927	Pyramidal cells	CA1	Superficial CA1	199060752	26777276
Superficial-Hippocampus-SRR2229928	Pyramidal cells	CA1	Superficial CA1	155665132	26777276
ventral-Hippocampus-SRP056666-17-18-19	Pyramidal cells	CA1	Ventral CA1	168780072	26777276
