# Supplementary material for: Differential contribution of transcriptomic regulatory layers in the definition of neuronal identity
Source: Nat Commun. 2021 Jan 12;12:335. doi: 10.1038/s41467-020-20483-8 (PMC7804943; doi:10.1038/s41467-020-20483-8)
Supplement: Supplementary file 3 — Supplementary Data 2 [file 41467_2020_20483_MOESM3_ESM.xlsx]

## Sheet: Whole Brain Samples
File_Name	READ_TYPE	PMID	SRA	Depth	Location	Region	Neuron_type	Neuron-Morphology	Function	Neurotransmitter	Species	Age	Facts	Age_Precise	Sex	Cell-type_specifc	Subcellular	NS	Replicate	Fastqc	Read_Length
GranuleNeurons_Cerebellum_P7-SRR6208963	SINGLE	SRP121337	SRP121337	96764524	Cerebellum	Cerebellum	Granular_Neurons		Granule cells	Glutamate	Mouse	Adult		P7
GranuleNeuron_Cerebellum_P7-SRP062619	SINGLE	SRP062619	SRP062619	81300000	Cerebellum	Cerebellum	Granular_Neurons		Granule cells	Glutamate	Mouse	Adult		P7
d7-cerebellar-granule-neurons-SRR1557080	PAIRED	25849986	SRP045754	73504782	Cerebellum	Cerebellum	Granular_Neurons		Excitatory	Glutamate?	Mouse	Natal		GNP_+_7DIV		YES	NO	CNS	YES		50
d7-cerebellar-granule-neurons-SRP045754-081-082	PAIRED	25849986	SRP045754	113673095	Cerebellum	Cerebellum	Granular_Neurons		Excitatory	Glutamate?	Mouse	Natal	among_the_smallest_neurons_in_the_brain	GNP_+_7DIV		YES	NO	CNS	YES		50
d3-cerebellar-granule-neurons-SRR1557077	PAIRED	25849986	SRP045754	68584122	Cerebellum	Cerebellum	Granular_Neurons		Excitatory	Glutamate?	Mouse	Natal		GNP_+_3DIV		YES	NO	CNS	YES		50
d3-cerebellar-granule-neurons-SRP045754-078-079	PAIRED	25849986	SRP045754	96285701	Cerebellum	Cerebellum	Granular_Neurons		Excitatory	Glutamate?	Mouse	Natal		GNP_+_3DIV		YES	NO	CNS	YES		50
d0-Granule-Neuron-Precursors-Cerebellum-SRR1557076	PAIRED	25849986	SRP045754	61461683	Cerebellum	Cerebellum	Precursor_Granular_Neurons		Granule cells		Mouse	Embryo		GNPs		YES	NO	CNS	YES		50
d0-Granule-Neuron-Precursors-Cerebellum-SRR1557075	PAIRED	25849986	SRP045754	62462974	Cerebellum	Cerebellum	Precursor_Granular_Neurons		Granule cells		Mouse	Embryo		GNPs		YES	NO	CNS	YES		50
d0-Granule-Neuron-Precursors-Cerebellum-SRR1557074	PAIRED	25849986	SRP045754	61013356	Cerebellum	Cerebellum	Precursor_Granular_Neurons		Granule cells		Mouse	Embryo		GNPs		YES	NO	CNS	YES		50
Cerebellar-granular-neurons-SRP009154	SINGLE	22272348	SRP009154	86110026	Cerebellum	Cerebellum	Granular_Neurons		Excitatory	Glutamate?	Mouse	Adult	Most_numerous_neuron_type	P8		YES	NO	CNS	NO		52
PurkinjeNeuron_Cerebellum-4Weeks-SRP071321-18-19-20-21	PAIRED	SRP071321	SRP071321		Cerebellum	Cerebellum_GABA	Purkinje_cells	Purkinje	Inhibitory	GABA	Mouse	Adult		4 weeks
Purkinje-cells-male-SRP017936-467-469_TRIMMED	SINGLE	23260135	SRP017936	141724957	Cerebellum_in	Cerebellum_GABA	Purkinje_cells	Purkinje	Inhibitory	GABA	Mouse	Adult		8_weeks	male	YES	NO	CNS	YES		50
Purkinje-cells-female-SRP017936-463-465_TRIMMED	SINGLE	23260135	SRP017936	183134328	Cerebellum_in	Cerebellum_GABA	Purkinje_cells	Purkinje	Inhibitory	GABA	Mouse	Adult		8_weeks	female	YES	NO	CNS	YES		50
Projection-neurons-549-481-483	SINGLE	26248544	SRP048626	114082154	Neocortex	Cortical	Pyramidal	Multipolar	Excitatory	Glutamate?	Mouse	Embryo	noted_as_projection_but_seem_to_be_pyramidal	Embryonic_day_16.5		YES	NO	CNS	NO		40
P1-Corticothalamic-projection-SRP050113	PAIRED	25556833	SRP050113	99904431	Neocortex	Cortical	Corticothal	Multipolar	Excitatory		Mouse	Adult		P1		YES	NO	CNS	NO		100
P1-Callosal-projection-SRP050113	PAIRED	25556833	SRP050113	88515121	Neocortex	Cortical	CPN	Multipolar	Excitatory		Mouse	Adult		P1		YES	NO	CNS	NO		100
E18-Subcerebral-projection-SRP050113	PAIRED	25556833	SRP050113	111562255	Neocortex	Cortical	Subcereb	Multipolar	Excitatory		Mouse	Embryo		E18		YES	NO	CNS	NO		100
E18-Corticothalamic-projection-SRP050113	PAIRED	25556833	SRP050113	118070135	Neocortex	Cortical	Corticothal	Multipolar	Excitatory		Mouse	Embryo		E18		YES	NO	CNS	NO		100
E18-Callosal-projection-SRP050113	PAIRED	25556833	SRP050113	100764765	Neocortex	Cortical	CPN	Multipolar	Excitatory		Mouse	Embryo		E18		YES	NO	CNS	NO		100
E16-Subcerebral-projection-SRP050113	PAIRED	25556833	SRP050113	109175321	Neocortex	Cortical	Subcereb	Multipolar	Excitatory		Mouse	Embryo		E16		YES	NO	CNS	NO	some_duplication	100
E16-Corticothalamic-projection-SRP050113	PAIRED	25556833	SRP050113	107441400	Neocortex	Cortical	Corticothal	Multipolar	Excitatory		Mouse	Embryo		E16		YES	NO	CNS	NO		100
E15-Subcerebral-projection-SRP050113	PAIRED	25556833	SRP050113	103840803	Neocortex	Cortical	Subcereb	Multipolar	Excitatory		Mouse	Embryo		E15		YES	NO	CNS	NO		100
E15-Corticothalamic-projection-SRP050113	PAIRED	25556833	SRP050113	107379262	Neocortex	Cortical	Corticothal	Multipolar	Excitatory		Mouse	Embryo		E15		YES	NO	CNS	NO		100
E15-Callosal-projection-SRP050113	PAIRED	25556833	SRP050113	115383237	Neocortex	Cortical	CPN	Multipolar	Excitatory		Mouse	Embryo		E15		YES	NO	CNS	NO	some_duplication	100
FrontCortex_GABA_MartinottiCells_83-84-SRP095282	PAIRED	28942923	SRP095282	148573986	Front_Cortex	Cortical_GABA	GABA	Projecting	GABA	GABA	Mouse	Adult
FrontCortex_GABA_LongProjectingCells_SRR5118020	PAIRED	28942923	SRP095282	81353254	Front_Cortex	Cortical_GABA	GABA	Projecting	GABA	GABA	Mouse	Adult
FrontCortex_GABA_InterneuronSelectiveCell_87-88-SRP095282	PAIRED	28942923	SRP095282		Front_Cortex	Cortical_GABA	GABA	Projecting	GABA	GABA	Mouse	Adult
FrontCortex_GABA_ChandelierCell_11-13-SRP095282	PAIRED	28942923	SRP095282		Front_Cortex	Cortical_GABA	GABA	Projecting	GABA	GABA	Mouse	Adult
FrontCortex_GABA_PVBasketCell_95-96-SRP095282	PAIRED	28942923	SRP095282		Front_Cortex	Cortical_GABA	GABA	Projecting	GABA	GABA	Mouse	Adult
FrontCortex_GABA_CCKBasketCell_91-92-SRP095282	PAIRED	28942923	SRP095282		Front_Cortex	Cortical_GABA	GABA	Projecting	GABA	GABA	Mouse	Adult
ventral-Hippocampus-SRP056666-17-18-19	SINGLE	26777276			Hippocampus	Hippocampus	Pyramidal cells		Excitatory		Mouse	Adult				YES	NO	CNS	YES
Superficial-Hippocampus-SRP056666	SINGLE	26777276			Hippocampus	Hippocampus	Pyramidal cells		Excitatory		Mouse	Adult				YES	NO	CNS	YES
Nac-Hippocampus-SRP056666-49-48	SINGLE	26777276			Hippocampus_Proj	Hippocampus	Projecting		Projecting		Mouse	Adult				YES	NO	CNS	YES
intermediate-Hippocampus-SRP056666-14-15-16	SINGLE	26777276			Hippocampus	Hippocampus	Pyramidal cells		Excitatory		Mouse	Adult				YES	NO	CNS	YES
Dorsal-Hippocampus-SRP056666	SINGLE	26777276			Hippocampus	Hippocampus	Pyramidal cells		Excitatory		Mouse	Adult				YES	NO	CNS	YES
Distal-Hippocampus-SRP056666	SINGLE	26777276			Hippocampus	Hippocampus	Pyramidal cells		Excitatory		Mouse	Adult				YES	NO	CNS	YES
Dgv-Hippocampus-SRP056666-56-57-58	SINGLE	26777276			Hippocampus	Hippocampus	Granule cells		Granule cells		Mouse	Adult				YES	NO	CNS	YES
Pv-Hippocampus-SRR2229943	SINGLE	26777276			Hippocampus	Hippocampus_GABA	Interneuron		Inhibitory		Mouse	Adult				YES	NO	CNS	YES
Pv-Hippocampus-SRR2229942	SINGLE	26777276			Hippocampus	Hippocampus_GABA	Interneuron		Inhibitory		Mouse	Adult				YES	NO	CNS	YES
Pv-Hippocampus-SRR2229941	SINGLE	26777276			Hippocampus	Hippocampus_GABA	Interneuron		Inhibitory		Mouse	Adult				YES	NO	CNS	YES
Pv-Hippocampus-SRP056666	SINGLE	26777276			Hippocampus	Hippocampus_GABA	Interneuron		Inhibitory		Mouse	Adult				YES	NO	CNS	YES
Parvalbumin-Interneuron-Clust2-25-26-27-29	SINGLE	ERP010364	ERP010364		Hippocampus_GABA	Hippocampus_GABA	Parvalbumin	Bipolar	Inhibitory	Parvalbumin	Mouse	Unk				YES	NO	CNS	YES
Parvalbumin-Interneuron-Clust2-19-20-21-23	SINGLE	ERP010364	ERP010364		Hippocampus_GABA	Hippocampus_GABA	Parvalbumin	Bipolar	Inhibitory	Parvalbumin	Mouse	Unk				YES	NO	CNS	YES
Parvalbumin-Interneuron-Clust1	SINGLE	ERP010364	ERP010364		Hippocampus_GABA	Hippocampus_GABA	Parvalbumin	Bipolar	Inhibitory	Parvalbumin	Mouse	Unk				YES	NO	CNS	YES
Amygdala-projecting2Nucleus-accumbens-expr1-SRP055558-64-65	SINGLE	25925480	SRP055558		Amygdala	Limbic	Projecting		Projecting		Mouse	Adult		P56-P70	Male	YES	NO	CNS	YES
Amygdala-projecting2Nucleus-accumbens-expr1-SRP055558-62-63	SINGLE	25925480	SRP055558		Amygdala	Limbic	Projecting		Projecting		Mouse	Adult		P56-P70	Male	YES	NO	CNS	YES
Amygdala-projecting2Nucleus-accumbens-expr1-SRP055558	SINGLE	25925480	SRP055558		Amygdala	Limbic	Projecting		Projecting		Mouse	Adult				YES	NO	CNS	YES
Amygdala-projecting2Amygdala-expr1-SRP055558-67-68	SINGLE	25925480	SRP055558		Amygdala	Limbic	Projecting		Projecting		Mouse	Adult		P56-P70	Male	YES	NO	CNS	YES
Amygdala-projecting2Amygdala-expr1-SRP055558-66-69-70	SINGLE	25925480	SRP055558		Amygdala	Limbic	Projecting		Projecting		Mouse	Adult		P56-P70	Male	YES	NO	CNS	YES
Amygdala-projecting2Amygdala-expr1-SRP055558	SINGLE	25925480	SRP055558		Amygdala	Limbic	Projecting		Projecting		Mouse	Adult				YES	NO	CNS	YES
RapheMagnus_Serotonin_Rse2-Hoxa2_P30_27-28-SRP064626	SINGLE	26549332	SRP064626		Raphe Nucleus	Limbic_Monoamine	5-HT		5-HT	5-HT	Mouse	Adult		P28
RapheMagnus_Serotonin_P28_03-04-05-SRP064626	SINGLE	26549332	SRP064626	123910154	Raphe Nucleus	Limbic_Monoamine	5-HT		5-HT	5-HT	Mouse	Adult
POMC-hypothalamus-SRP057574-871-870	SINGLE	26329458	SRP057574	127574586	Hypothalamus_arcuate_nucleus	Limbic_Monoamine	POMC_(Proopiomelanocortin)		NeuroPeptides	POMC	Mouse	Adult	weight_loss_is_linked_to_decrease_activity	postnatal_day_50s		YES	NO	CNS	YES		100
POMC-hypothalamus-SRP057574-869-872-873_TRIMMED	SINGLE	26329458	SRP057574	138725717	Hypothalamus_arcuate_nucleus	Limbic_Monoamine	POMC_(Proopiomelanocortin)		NeuroPeptides	POMC	Mouse	Adult	weight_loss_is_linked_to_decreased_activity	postnatal_day_50s		YES	NO	CNS	YES		100
Hypothalamus_PreopticNeuron-SRP073238-35-37-39	SINGLE	SRP073238	SRP073238		Hypothalamus	Limbic_Monoamine	Preoptic	Unknown	Unk	Unknown	Mouse	Embryo
DorsalRaphe_5HT_mCherry-SRP091012	SINGLE	SRP091012	SRP091012		Raphe Nucleus	Limbic_Monoamine	5-HT		5-HT	5-HT	Mouse	Adult		P73
Dopaminergic-Ventral-tagmental-area-SRP051501-696-696	SINGLE	26214373	SRP051501	161886615	Ventral-tagmental-area	Limbic_Monoamine	Dopaminergic	Fusiform	Dopamine	Dopamine	Mouse	Adult	CHECK_PMID	4 month old	Male	YES	NO	CNS	YES		101
Dopaminergic-Ventral-tagmental-area-SRP051501-693-694	SINGLE	26214373	SRP051501	148913499	Ventral-tagmental-area	Limbic_Monoamine	Dopaminergic	Fusiform	Dopamine	Dopamine	Mouse	Adult	CHECK_PMID	4 month old	Male	YES	NO	CNS	YES		101
Dopaminergic-Ventral-tagmental-area-SRP051501-691-692	SINGLE	26214373	SRP051501	178687429	Ventral-tagmental-area	Limbic_Monoamine	Dopaminergic	Fusiform	Dopamine	Dopamine	Mouse	Adult	CHECK_PMID	4 month old	Male	YES	NO	CNS	YES	All_Pass	101
Dopaminergic-Substantia-nigra-SRP051501-689-690	SINGLE	26214373	SRP051501	156717265	Substantia_Nigra	Limbic_Monoamine	Dopaminergic	Fusiform	Dopamine	Dopamine	Mouse	Adult	substantia_nigra_pars_compacta_CHECK_PMID	4 month old		YES	NO	CNS	YES		101
Dopaminergic-Substantia-nigra-SRP051501-687-688	SINGLE	26214373	SRP051501	154684273	Substantia_Nigra	Limbic_Monoamine	Dopaminergic	Fusiform	Dopamine	Dopamine	Mouse	Adult	substantia_nigra_pars_compacta_CHECK_PMID	4 month old		YES	NO	CNS	YES		101
Dopaminergic-Substantia-nigra-SRP051501-685-686	SINGLE	26214373	SRP051501	155936462	Substantia_Nigra	Limbic_Monoamine	Dopaminergic	Fusiform	Dopamine	Dopamine	Mouse	Adult	substantia_nigra_pars_compacta_CHECK_PMID	4 month old		YES	NO	CNS	YES		101
Dopaminergic-midbrain-SRP017560-550-552	SINGLE	23341612	SRP017560		Midbrain	Limbic_Monoamine	Dopaminergic	Fusiform	Dopamine	Dopamine	Mouse	Adult		Adult		NO	NO	CNS	NO		53
Dopaminergic-midbrain-SRP017560-549-551	SINGLE	23341612	SRP017560	80112484	Midbrain	Limbic_Monoamine	Dopaminergic	Fusiform	Dopamine	Dopamine	Mouse	Adult		Adult		NO	NO	CNS	NO		53
AGRP-hypothalamus-SRP057574-862-860-859	SINGLE	26329458	SRP057574	143327489	Hypothalamus_arcuate_nucleus	Limbic_Monoamine	AGRP_(Agouti_related_protein-expressing)		NeuroPeptides		Mouse	Adult	weight_loss_is_linked_to_increase_activity	postnatal_day_50s		YES	NO	CNS	YES		100
AGRP-hypothalamus-SRP057574-858-861	SINGLE	26329458	SRP057574	104810129	Hypothalamus_arcuate_nucleus	Limbic_Monoamine	AGRP_(Agouti_related_protein-expressing)		NeuroPeptides	neuropeptides_AGRP_and_Neuropeptide_Y_(NPY)_and_GABA	Mouse	Adult	weight_loss_is_linked_to_increase_activity	postnatal_day_50s		YES	NO	CNS	YES		100
Hindbrain-5-HT-P1-SRP065187	PAIRED	20818386	SRP065187		5-HT-projection	Midbrain	5-HT		5-HT		Mouse	Natal				YES	NO	CNS	YES
Hindbrain-5-HT-E15N-SRP065187	PAIRED	20818386	SRP065187		5-HT-projection	Midbrain	5-HT		5-HT		Mouse	Embryo				YES	NO	CNS	YES
Hindbrain-5-HT-E15C-SRP065187	PAIRED	20818386	SRP065187		5-HT-projection	Midbrain	5-HT		5-HT		Mouse	Embryo				YES	NO	CNS	YES
Hindbrain-5-HT-E11-SRP065187	PAIRED	20818386	SRP065187		5-HT-projection	Midbrain	5-HT		5-HT		Mouse	Embryo				YES	NO	CNS	YES
Dat_Dopamine_MidBrain_SRP066899	SINGLE	26687222	SRP066899	88500000	Hindbrain	Midbrain	Dopaminergic	Fusiform	Dopamine	Dopamine	Mouse	Adult
5ht-R1_HindBrain_SRP066899	SINGLE	26687222	SRP066899	89753060	Hindbrain	Midbrain	5-HT		5-HT	5-HT	Mouse	Adult				YES	NO	CNS	YES
Proprioceptors-Tibialis-SRP061260	PAIRED	SRP061260	SRP061260		PNS	PNS	Proprioceptors		Excitatory		Mouse	Adult				YES	NO	PNS	YES
Proprioceptors-Gastrocnemius-SRP061260	PAIRED	SRP061260	SRP061260		PNS	PNS	Proprioceptors		Excitatory		Mouse	Adult				YES	NO	PNS	YES
Olfactory-neurons-SRP034891-23-24-25	SINGLE	25590618	SRP034891	71813362	Olfactory_bulb	PNS	Sensory	Bipolar	Sensory	Glutamate?	Mouse	Natal		4 weeks		YES	NO	PNS	YES
Olfactory-neurons-ERS715984-296-301-293-299	PAIRED	ERS715984	ERS715984	135623422	Olfactory_bulb	PNS	Sensory	Bipolar	Sensory	Glutamate?	Mouse	Adult				YES	NO	PNS	YES		100
Olfactory-neurons-ERS715984-295-303-300-302	PAIRED	ERS715984	ERS715984	118077647	Olfactory_bulb	PNS	Sensory	Bipolar	Sensory	Glutamate?	Mouse	Adult				YES	NO	PNS	YES		100
Olfactory-neurons-ERS715984-294-298-297-304	PAIRED	ERS715984	ERS715984	123603623	Olfactory_bulb	PNS	Sensory	Bipolar	Sensory	Glutamate?	Mouse	Adult				YES	NO	PNS	YES		100
Nociceptor-DRG-MACS-Mmu-SRP048983	PAIRED	25426020	SRP048983	72930641	Dorsal_Root_Ganglia	PNS	Sensory	Pseudo-Unipolar	Sensory	nociceptor	Mouse	Adult		adult		YES	NO	PNS	NO	lots_of_duplication	100
MRGPRD+pain-sensation-DRG-SRP051076	PAIRED	25683706	SRP051076	106123716	Dorsal_Root_Ganglia	PNS	MRGPRD+_free_nerve_endings_	Pseudo-Unipolar	Sensory		Mouse	Adult	pain_sensation	Adult		YES	NO	PNS	NO	lots_of_duplication	100
DRG-neuron_E17_SRP055201-10-11-12	PAIRED	SRP055201	SRP055201		Dorsal_Root_Ganglia	PNS	Dorsal_Root_Ganglia	Pseudo-Unipolar	Sensory	Unknown	Mouse	Embryo		E17.5
Dorsal-root-ganglion-SRP031843	SINGLE	24127433	SRP031843	35422606	Dorsal_Root_Ganglia	PNS	Dorsal_Root_Ganglia		Sensory		Mouse	Natal		Embryonic_day_13		UNCLEAR	NO??	PNS	NO		84
Dorsal-root-ganglia-neurons-SRP009154-855-852-854	SINGLE	22272348	SRP009154	56007490	Dorsal_Root_Ganglia	PNS	Sensory	Pseudo-Unipolar	Sensory		Mouse	Natal		P8		YES	NO	PNS	YES		52
Dorsal-root-ganglia-neurons-SRP009154-853-856-857	SINGLE	22272348	SRP009154	58158625	Dorsal_Root_Ganglia	PNS	Sensory	Pseudo-Unipolar	Sensory		Mouse	Natal		P8		YES	NO	PNS	YES		52
C-LTMR-touch-sensation-DRG-SRP051076	PAIRED	25683706	SRP051076	89259172	Dorsal_Root_Ganglia	PNS	C-LTMRs_innervating_hair_follicles	Pseudo-Unipolar	Sensory		Mouse	Adult	sensation_of_pleasant_touch	Adult		YES	NO	PNS	NO	lots_of_duplication	100
Cerebellar-Neuroepithelium-SRP049553	SINGLE	SRP049553	SRP049553		Neuroepithelium	Cerebellum			Unk		Mouse	Embryo
Ca3v-Hippocampus-SRR2229935	SINGLE	26777276	SRP056666		CA3	Hippocampus	Pyramidal cells		Excitatory		Mouse	Adult
Ca3v-Hippocampus-SRR2229936	SINGLE	26777276	SRP056666		CA3	Hippocampus	Pyramidal cells		Excitatory		Mouse	Adult
Ca3v-Hippocampus-SRR2229937	SINGLE	26777276	SRP056666		CA3	Hippocampus	Pyramidal cells		Excitatory		Mouse	Adult
Distal-Hippocampus-SRR2229923	SINGLE	26777276	SRP056666		CA1	Hippocampus	Pyramidal cells		Excitatory		Mouse	Adult
Distal-Hippocampus-SRR2229924	SINGLE	26777276	SRP056666		CA1	Hippocampus	Pyramidal cells		Excitatory		Mouse	Adult
Distal-Hippocampus-SRR2229925	SINGLE	26777276	SRP056666		CA1	Hippocampus	Pyramidal cells		Excitatory		Mouse	Adult
Dorsal-Hippocampus-SRR2229911	SINGLE	26777276	SRP056666		CA1	Hippocampus	Pyramidal cells		Excitatory		Mouse	Adult
Dorsal-Hippocampus-SRR2229912	SINGLE	26777276	SRP056666		CA1	Hippocampus	Pyramidal cells		Excitatory		Mouse	Adult
Dorsal-Hippocampus-SRR2229913	SINGLE	26777276	SRP056666		CA1	Hippocampus	Pyramidal cells		Excitatory		Mouse	Adult
Sst-Hippocampus-SRR2229940	SINGLE	26777276	SRP056666		CA1	Hippocampus_GABA	Interneurons		Inhibitory		Mouse	Adult
Proximal-Hippocampus-SRR2229922	SINGLE	26777276	SRP056666		CA1	Hippocampus	Pyramidal cells		Excitatory		Mouse	Adult
Superficial-Hippocampus-SRR2229926	SINGLE	26777276	SRP056666		CA1	Hippocampus	Pyramidal cells		Excitatory		Mouse	Adult
Superficial-Hippocampus-SRR2229927	SINGLE	26777276	SRP056666		CA1	Hippocampus	Pyramidal cells		Excitatory		Mouse	Adult
Superficial-Hippocampus-SRR2229928	SINGLE	26777276	SRP056666		CA1	Hippocampus	Pyramidal cells		Excitatory		Mouse	Adult
